# Supplementary material for: Spectromicroscopy Study of Induced Defects in Ion-Bombarded Highly Aligned Carbon Nanotubes
Source: Nanomaterials (Basel). 2023 Dec 27;14(1):77. doi: 10.3390/nano14010077 (PMC10780812; doi:10.3390/nano14010077)
Supplement: Supplementary file 1 [file nanomaterials-14-00077-s001.zip]

Archive with 1 entries (1 files):
- nanomaterials-2786416-supplementary.pdf
